# Supplementary material for: The predictive value of free thyroxine combined with tubular atrophy/interstitial fibrosis for poor prognosis in patients with IgA nephropathy
Source: Front Endocrinol (Lausanne). 2024 May 14;15:1372824. doi: 10.3389/fendo.2024.1372824 (PMC11130362; doi:10.3389/fendo.2024.1372824)
Supplement: Supplementary file 2 [file DataSheet_2.csv]

ID	Sex	Age	Hypertension	BMI	Anemia	TSH	FT3	FT4	Thyroid diseases	Thyroid hormone replacement therapy	Hypoalbuminemia	GLB	Scr	eGFR	Hyperuricemia	24h-urinary proteinuria	URBC	M	E	S	T	C	ACEI/ARB	Prednisone or other immunosuppressive agents	status	time
1	1	22	0	27.01	0	4.13	4.79	15.01	0	0	0	24.4	57	126.76	0	6	333	1	1	1	0	2	1	0	0	67
2	0	22	0	18.62	0	4.36	5.28	19.79	0	0	0	26.9	80	120.01	0	1.63	108	1	0	1	0	1	0	1	0	67
3	0	32	1	24.8	0	1.18	5.8	16.53	0	0	0	25.1	150	52.32	1	0.4	5	1	1	1	0	1	1	1	0	66
4	0	50	1	24.38	0	3.67	4.55	16.79	0	0	0	30	92	83.25	1	1.14	50	1	0	0	0	0	1	1	0	67
5	0	32	0	25.51	0	1.8	4.13	13.87	0	0	1	29.9	96	89.74	0	3.58	633	1	0	0	0	1	0	1	1	61
6	0	36	0	24.8	0	0.8	4.37	16.89	0	0	0	29.9	113	71.64	0	2.23	15	1	0	1	1	0	1	0	0	65
7	0	46	0	23.04	0	2.73	4.52	17.8	0	0	0	25.7	176	39.08	1	5.68	48	1	0	1	1	1	1	1	0	65
8	0	59	1	24.49	0	1.19	4.56	16.52	0	0	0	26	83	88.51	0	1.69	2	1	0	0	0	0	1	0	0	48
9	0	55	0	25.95	1	3.9	2.48	9.94	3	0	1	17.4	119	58.89	0	14.76	325	1	0	1	0	0	1	1	0	65
10	1	59	1	21.51	0	2.61	4.61	16.37	0	0	0	30.1	60	96.11	0	1.11	47	1	0	0	0	1	1	1	0	64
11	1	48	1	26.03	0	5.67	5.07	15.48	2	0	0	29.6	75	81.46	1	2.84	94	1	0	1	0	0	0	1	0	65
12	0	26	0	25.83	0	4.06	4.52	12.4	0	0	1	29.6	100	89.09	0	12.08	8	0	0	0	0	0	0	1	0	64
13	1	34	1	20.81	0	1.08	4.26	14.5	0	0	0	25.4	75	89.88	0	2.67	119	1	0	1	0	1	1	1	0	63
14	0	35	0	27.76	0	1.18	4.73	19.99	0	0	0	30	108	76.2	0	2.54	101	1	0	0	0	1	1	1	0	63
15	1	27	0	23.11	0	1.74	4.1	18.14	0	0	0	33.8	79	88.66	1	1.69	46	1	0	1	0	0	0	1	0	63
16	0	31	0	20.76	0	0.8	4.17	15.31	0	0	0	22.1	138	58.27	1	1.27	2	1	0	1	1	1	0	1	0	63
17	1	34	0	22.32	0	3.14	4.25	16.01	0	0	0	25.8	113	54.76	0	2.46	117	1	0	1	0	1	0	1	0	63
18	0	39	0	19.14	0	2.35	4.71	16.31	0	0	0	33.4	153	48.63	1	0.35	1	1	0	0	0	0	0	0	1	60
19	0	25	0	27.43	0	2.78	5.09	15.15	0	0	0	26.4	92	99.24	0	5.86	17	1	0	1	0	2	0	1	0	62
20	0	30	0	23.84	1	2.97	4.27	16.57	0	0	1	25	166	46.94	0	11.56	2247.2	1	0	0	1	2	0	1	0	62
21	0	55	1	25.51	1	4.59	3.76	11.58	0	0	1	22.5	234	26	0	7.42	29	1	0	1	2	1	1	1	1	37
22	0	48	0	18.39	0	4.86	4.99	17.02	0	0	0	31.2	114	65.15	0	1.77	0	1	0	1	0	0	1	0	0	62
23	1	53	0	21.88	0	1.03	3.76	13.83	0	0	0	29.9	85	67.61	0	1.02	76	1	0	0	0	0	0	0	0	62
24	0	45	0	19.03	0	1.67	4.89	16.33	0	0	0	26.6	114	66.54	1	1.4	27.7	1	0	0	0	0	1	0	0	61
25	0	42	0	17.11	1	1.85	3.9	14.38	0	0	1	19.7	132	56.92	0	3.45	37.9	1	0	1	2	0	0	1	1	56
26	0	40	1	25.88	0	2.56	4.57	16.98	0	0	0	22.6	121	64.13	1	0.8	115.1	1	0	1	0	1	1	1	0	61
27	1	55	1	25.39	0	2.24	3.97	16.65	0	0	0	26.3	126	41.42	1	3.63	149.9	1	0	1	1	1	0	1	0	61
28	0	34	1	19.38	0	2.88	3.81	16.68	0	0	0	23.1	105	79.4	0	2.43	153.9	1	0	1	0	0	1	1	0	60
29	0	27	0	21.05	0	3.93	5.25	18.66	0	0	0	20.2	100	88.47	1	0.53	26.1	1	0	0	0	0	1	0	0	60
30	0	40	0	21.97	1	2.29	4.67	13.54	0	0	0	20.4	189	37.4	1	2.66	2.4	1	0	1	1	1	0	1	1	30
31	1	33	0	25.65	0	11.87	4.1	15.03	2	0	0	26.6	59	116.01	0	1.84	141.3	1	0	1	0	1	0	0	0	60
32	0	55	0	30.09	0	1.27	3.89	18.52	0	0	0	22.3	139	48.8	0	0.18	1.2	0	0	0	0	0	1	0	0	60
33	0	43	1	21.45	0	2.62	4.67	18.82	0	0	0	23.9	113	68.2	0	0.51	75.7	0	0	0	0	0	1	0	0	60
34	0	41	1	24.44	0	0.75	4.05	11.18	0	0	0	21.8	186	37.86	1	2.87	2.9	1	0	0	0	0	1	1	1	42
35	0	37	0	21.63	0	4.62	5.32	18.29	0	0	0	27.7	91	92.43	0	0.84	5.8	1	0	1	0	0	1	0	0	60
36	0	38	0	22.91	0	2.14	5.32	21.28	0	0	0	32.9	124	63.14	1	0.54	15.8	1	0	0	1	0	1	0	0	59
37	0	44	0	25.61	0	3.44	4.26	13.07	0	0	0	23.8	127	58.81	0	0.24	0.6	1	0	0	0	0	0	0	0	59
38	0	56	1	23.66	0	2.47	4.97	16.64	0	0	0	27	102	70.46	1	2.72	45.9	1	0	0	0	0	1	1	0	59
39	1	47	1	29.38	0	1.61	4.5	20.82	0	0	0	24	103	55.9	1	1.47	44.4	1	0	1	0	0	1	0	0	59
40	0	41	0	23.51	0	2.1	5.56	15.45	0	0	0	26.1	95	85.31	1	2.07	50.3	1	0	0	0	0	0	1	0	59
41	1	29	0	22.68	0	13.91	4.26	16.51	2	0	0	26.8	83	82.36	0	1.65	27.1	1	0	1	0	0	0	1	0	59
42	1	54	0	18.36	0	5.1	3.29	11.05	0	0	1	25	54	103.06	0	4.58	2	0	0	0	0	0	0	1	0	59
43	1	26	0	19.83	0	2.91	4.7	16	0	0	0	26.4	66	110.97	0	2.14	586.4	1	0	1	0	1	0	1	0	58
44	0	58	1	20.42	1	1.97	4.53	17.22	0	0	0	25.6	114	60.73	1	1.31	283.4	1	0	1	2	2	1	1	1	27
45	1	42	1	21.08	0	3.46	4.73	17.79	0	0	0	23.8	122	47.19	0	1.09	20.8	1	0	1	1	0	1	1	0	58
46	0	45	0	23.51	0	1.38	4.15	17.18	0	0	0	31	104	74.35	1	1.59	7.3	1	0	0	0	0	0	0	0	58
47	1	65	1	24.84	0	6.03	2.86	13.75	2	0	1	20.1	101	50.45	0	4.39	63.9	1	1	0	0	1	0	1	0	51
48	0	65	0	21.67	0	1.62	4.52	17.72	0	0	0	28.5	112	59.07	0	1.74	415.4	1	0	1	0	1	0	0	0	47
49	0	71	0	22.77	1	3.66	4.05	14.82	0	0	0	21.5	194	29.15	1	4.31	128.9	1	0	1	0	1	0	0	1	46
50	1	35	0	22.77	0	3.07	5.27	17.48	0	0	0	26.5	67	102.29	0	1.49	170.9	1	0	0	0	0	0	1	0	54
51	1	23	0	18.82	0	2.84	4.91	19.24	0	0	0	26.4	75	97.1	0	1.08	37.8	1	0	1	0	1	0	1	0	58
52	1	31	0	23.63	1	2.43	4.74	16.13	0	0	0	24.8	77	88.92	0	0.81	43.6	1	0	0	0	1	0	1	0	57
53	1	58	1	20.44	0	2.66	4.54	16.05	0	0	0	23.3	137	36.65	1	2.49	10.7	1	0	1	1	0	1	1	0	57
54	0	25	1	26.73	0	2.25	6.71	15.49	0	0	0	23	95	95.46	0	2.03	6.8	1	0	1	0	0	1	0	0	57
55	0	31	1	35.57	0	1.86	5.82	16.76	0	0	0	30.4	123	66.97	1	2.68	1.3	1	0	0	0	0	1	1	0	57
56	0	21	0	31.89	0	6.36	1.96	10.8	1	0	1	19.5	193	41.67	0	14.38	246.3	1	0	0	0	0	0	1	1	26
57	0	24	0	24.15	0	1.59	5.02	17.52	0	0	0	28.9	122	71.04	1	2.21	137.8	1	0	1	1	0	0	1	0	56
58	1	63	1	19.15	0	3.78	3.11	12.97	0	0	0	24.3	79	68.85	0	1.36	107.7	1	0	0	0	1	0	1	0	46
59	0	31	0	22.5	0	2.26	4.22	20.18	0	0	0	31	94	92.7	0	1.42	474.5	1	0	0	0	0	0	1	0	56
60	1	37	0	21.48	1	1.49	4.09	17.62	0	0	0	23.3	71	94.04	0	1.1	118.7	1	0	1	0	1	0	1	0	56
61	0	23	0	20.07	0	2.83	5.45	17.67	0	0	0	27.4	121	72.26	1	0.48	103	1	0	0	0	0	0	0	0	53
62	0	29	0	21.05	1	4.07	4.16	10.87	0	0	1	18.8	245	29.52	0	7.41	259.6	1	0	1	2	2	0	1	1	6
63	1	54	1	23.44	1	2.99	3.63	14.93	0	0	0	24.4	131	39.79	1	2.18	482.8	1	0	1	0	0	1	1	0	55
64	1	49	1	29.14	0	6.04	3.91	14.13	2	0	1	22.9	81	73.71	0	3.89	5.4	0	0	0	0	0	1	1	0	55
65	0	30	1	17.92	0	3	4.79	20.74	0	0	0	34.9	97	89.87	1	2.41	9.8	1	0	1	1	0	1	1	0	55
66	0	32	0	28.41	0	3.59	5.62	16.87	0	0	0	26	100	85.42	1	1.31	214.4	1	0	0	0	0	1	0	0	55
67	1	67	1	26.67	0	4.96	4.31	16.02	0	0	0	28.2	43	101.38	0	1.18	85.8	0	0	0	0	0	1	0	0	54
68	1	36	1	27.18	0	4.22	4.87	20.39	0	0	0	25.4	61	112.35	0	0.68	343.2	1	0	1	0	1	1	0	0	54
69	1	29	0	25.39	1	4.47	2.75	15.19	3	0	1	21.8	153	39.32	1	2.98	2675.3	1	0	0	0	2	0	1	0	37
70	0	24	0	27.17	0	4.5	5.16	18.21	0	0	0	26.8	77	120.74	0	1.56	92.4	1	0	1	0	1	1	0	0	51
71	0	58	1	29.05	0	2.79	4.67	14.3	0	0	0	28.7	183	34.27	0	2.45	7	1	0	1	2	1	1	0	0	17
72	1	50	0	22.77	1	0.91	3.9	15.31	0	0	0	55.4	87	67.13	1	1.19	42.8	1	0	0	0	1	0	1	0	51
73	0	53	0	22.49	0	1.49	5.09	15.98	0	0	0	20.3	107	67.91	0	2.13	63.4	1	0	1	0	0	0	1	0	52
74	0	53	1	25.71	0	3.88	4.56	14.61	0	0	0	27.9	99	74.6	0	4.71	271.7	1	0	1	0	1	1	1	0	50
75	1	47	0	24.46	0	11.23	4.01	13.02	2	1	1	25.2	72	86.19	0	5.45	33.5	1	0	1	0	0	0	1	0	51
76	1	39	0	23.14	0	2.62	4.76	16.75	0	0	0	31.6	62	109.24	0	0.59	114.3	1	0	0	0	0	1	0	0	52
77	0	43	0	20.2	1	6.57	3.45	11.29	1	0	0	25.7	185	37.58	1	3.93	1069.3	1	0	1	2	1	0	1	1	48
78	0	26	1	23.84	0	4.89	5.31	16.14	0	0	0	23.9	140	59.32	1	3.64	11.8	1	0	1	1	1	0	1	0	50
79	1	31	0	20.7	0	1.48	5.2	17.18	0	0	0	29.5	60	117	0	0.35	119.5	1	0	0	0	0	0	0	0	51
80	0	42	1	31.99	0	2.74	4.75	16.11	0	0	0	28.7	89	91.67	0	1.21	65.8	1	0	0	0	1	0	1	0	45
81	0	27	0	19.05	0	3.89	4.44	15.16	0	0	0	21	86	106.16	0	1.82	126.2	1	0	0	0	0	0	0	0	50
82	0	24	0	27.1	0	3.26	3.47	8.38	0	0	0	30.8	112	78.78	1	2.29	1012.5	1	0	1	0	0	0	1	0	43
83	0	42	0	19.14	0	0.46	4.77	17.24	0	0	0	26.8	81	102.72	0	1.02	92.7	1	0	1	0	1	0	0	0	48
84	0	37	0	21.26	0	1.67	5.95	23.87	0	0	0	24.8	60	122.1	0	1.22	16.7	1	1	1	0	1	1	1	0	49
85	0	33	0	23.6	0	1.43	4.91	16.86	0	0	0	26.7	92	93.81	1	2.02	4.2	1	0	0	0	1	1	0	0	42
86	0	36	0	33.14	0	4.33	4.9	14.51	0	0	0	26.9	102	81.08	1	1.33	259.2	1	0	1	0	0	1	0	0	46
87	1	46	0	29.3	0	3.83	3.89	10.9	0	0	0	29.4	59	105.89	1	0.97	342.4	1	0	1	0	1	1	1	0	50
88	0	64	1	29.71	1	8.12	3.24	12.41	2	0	1	24.2	205	28.64	1	6.3	80.6	1	0	1	2	1	0	1	1	17
89	1	38	0	24.45	0	3.7	3.66	14.9	0	0	0	30.2	146	39.06	1	2.2	131.6	1	0	1	1	0	0	0	1	29
90	0	59	1	26.64	0	2.13	4.7	16.94	0	0	0	21.6	85	86	1	2.46	29.4	1	0	0	0	1	1	1	0	50
91	0	42	0	29.39	0	3.37	4.4	19.48	0	0	0	24.2	138	53.94	0	13.14	527.7	1	0	1	0	1	0	1	0	44
92	1	34	1	22.31	0	6.58	4.84	16.04	2	0	0	24.7	58	115.85	0	1.78	675.7	1	0	0	0	1	1	1	0	50
93	1	30	1	28.13	0	1.42	4.32	19.27	0	0	0	26.8	294	17.73	1	1.24	26.6	1	0	1	1	0	0	1	1	30
94	0	44	1	21.67	0	2.11	4.51	16.94	0	0	0	36.7	73	107.24	0	0.89	32.5	1	0	1	0	0	1	0	0	47
95	0	28	0	18.71	0	1.31	4.85	18.95	0	0	0	25.3	62	128.32	1	0.82	123	1	0	0	0	0	1	0	0	49
96	1	26	0	24.2	0	2.05	4.59	14.62	0	0	0	23.3	62	119.68	1	0.72	184.7	0	0	0	0	0	0	0	0	43
97	0	26	0	18.03	1	4.46	3.76	16.31	0	0	0	26.8	69	124.54	0	2.34	304.3	1	0	0	0	0	0	0	0	49
98	0	65	1	26.45	0	0.94	4.42	14.59	0	0	0	30	94	73	0	3.19	1936.9	1	0	1	0	1	0	1	0	47
99	0	45	1	22.06	0	2.23	4.05	17.02	0	0	0	26.6	73	106.49	1	2.48	443	1	0	0	0	0	1	1	0	34
100	0	32	1	30.42	0	1.94	4.56	14.47	0	0	0	21.4	101	84.39	1	4.2	50.4	1	0	1	1	1	1	1	0	48
101	1	26	0	17.72	0	1.45	4.23	21.18	0	0	0	23	127	50.3	1	2	47.5	1	0	1	2	0	0	1	0	47
102	0	65	1	29.39	0	101	2.76	4.9	1	1	1	25	139	45.49	0	9.77	308.69	1	0	1	0	1	0	1	1	4
103	1	28	0	23.88	0	1.09	3.41	14.5	0	0	0	27.4	87	78.35	1	1.56	288.5	1	0	0	0	0	1	0	0	43
104	1	27	0	22.03	0	1.25	4.4	14.51	0	0	0	22.6	44	133.27	0	0.91	137.1	1	0	0	0	1	0	1	0	44
105	0	40	0	25.99	0	6.44	5.34	15.99	2	0	0	24.9	98	82.74	0	2.1	106.8	1	0	0	0	0	0	1	0	47
106	1	38	1	23.73	0	6.21	4.58	15.48	2	0	0	26	152	37.2	1	2.76	115.6	1	0	0	1	1	1	1	0	47
107	0	42	1	24.57	0	2.51	4.55	16.59	0	0	0	37.9	110	70.96	1	1.37	6.4	1	0	0	1	1	1	0	0	31
108	1	28	0	19.98	0	11.16	4.06	11.86	1	0	1	20.9	66	109.42	0	9.91	821.8	1	1	0	0	1	0	0	0	47
109	0	30	0	23.12	0	1.57	4.62	20.04	0	0	0	24.3	99	87.68	0	1.17	7.3	1	0	1	0	1	1	1	0	45
110	0	53	0	26.78	0	2.16	5.41	15.64	0	0	0	24	90	83.71	0	2.27	85.1	1	0	0	0	0	1	0	0	44
111	0	38	0	21.8	1	2.49	4.59	17.44	0	0	0	33.7	162	45.7	1	2	2.6	1	0	1	1	0	0	1	0	42
112	1	30	0	22.21	0	2.05	4.49	12.27	0	0	0	35	62	116.37	0	1.04	111.6	1	0	1	0	0	0	0	0	45
113	0	30	0	21.72	0	2.09	4.92	16.06	0	0	0	22.5	90	98.39	0	2.64	353.4	1	0	1	0	1	0	1	0	43
114	0	56	0	17.92	0	0.81	4.45	17.94	0	0	0	29.1	95	76.78	1	0.34	75.9	1	0	0	0	0	0	0	0	44
115	0	72	1	26.57	0	0.99	5.01	16.27	0	0	0	28.8	106	60.1	0	1.86	2.7	1	0	1	0	0	1	1	0	40
116	0	26	0	19.88	0	3.34	5.51	18.92	0	0	0	16.1	80	116.68	0	0.71	92.5	1	0	1	0	0	1	0	0	34
117	0	27	0	25.14	0	2.43	5.34	16.88	0	0	0	24.3	89	101.85	1	2.14	77.8	1	0	1	0	1	1	1	0	44
118	0	55	1	22.34	0	1.58	4.81	16.26	0	0	0	25.7	113	62.69	0	3.5	40.7	1	0	1	0	0	1	1	0	43
119	0	47	1	24.73	0	1.97	5.15	17.42	0	0	0	26.5	152	46.34	1	0.81	9.8	1	0	1	0	0	1	0	0	41
120	1	39	1	28.52	1	3	3.92	15.97	0	0	0	36.9	54	114.51	0	2.93	3.6	1	0	0	0	0	1	1	0	26
121	0	27	1	30.67	0	1.9	4.11	12.21	0	0	0	25.8	196	39.21	1	14.39	112.4	1	0	1	2	1	0	1	1	26
122	1	40	1	21.88	0	2.52	4.67	15.92	0	0	0	30.1	75	86.17	0	1.72	536.6	1	0	1	0	0	1	0	0	25
123	1	30	0	21.97	0	2.99	4.26	16.96	0	0	0	27.2	80	85.5	0	0.35	146.1	1	0	0	0	0	1	0	0	39
124	0	31	1	30.42	0	1.58	4.67	17.77	0	0	0	32	119	69.7	1	2.24	11.1	1	0	1	1	1	1	0	0	35
125	0	34	1	25.71	0	2.16	4.77	13.68	0	0	0	17.1	159	48.08	1	5.85	25.9	1	0	1	2	0	1	0	0	42
126	0	26	0	26.58	0	1.8	5.76	16.37	0	0	0	22.7	69	124.54	1	1.1	131.4	1	0	0	0	1	0	1	0	32
127	1	34	1	23.03	0	3.45	3.88	12.94	0	0	0	27.6	124	48.94	1	2	45.5	1	0	1	1	0	1	0	1	32
128	1	41	1	21.48	0	3.17	3.83	13.34	0	0	0	29.8	104	57.63	1	2.39	75.4	1	0	1	2	0	0	1	0	43
129	0	30	1	26.53	0	1.33	5.34	18.32	0	0	0	31.1	131	62.5	1	4.4	27.2	1	0	1	1	1	1	0	0	40
130	0	57	1	18.78	0	3.59	4.08	15.18	0	0	1	29.1	121	56.91	1	6.44	126.1	1	0	1	1	0	1	1	0	38
131	1	48	1	27.34	0	3.7	3.45	13.58	0	0	1	28.3	59	104.41	0	7.79	33.4	1	0	0	0	0	1	0	0	34
132	1	35	0	21.1	0	4.05	4.18	14.3	0	0	0	27.3	57	115.7	0	2.52	38.8	1	1	0	0	0	1	0	0	32
133	0	31	0	22.98	0	2.76	4.85	16.29	0	0	0	24.9	92	95.14	0	1.07	125.4	1	0	1	0	1	0	1	0	28
134	1	42	0	25.56	0	2.37	4.03	15.85	0	0	0	27.2	81	77.42	1	2.31	133.9	1	1	1	0	1	0	1	0	38
135	1	61	0	24.09	0	1.55	4.57	16.76	0	0	0	26	56	96.95	1	2.15	220.7	1	0	1	0	0	0	0	0	37
136	0	51	1	30.46	0	2.25	5.01	14.9	0	0	0	24.6	69	104.48	0	0.59	384	1	0	1	0	0	1	0	0	38
137	0	19	1	23.51	0	1.91	5.95	16.07	0	0	0	22.4	62	136.7	1	1.19	5.2	1	0	1	1	1	1	0	0	36
138	1	61	1	22.77	0	1.58	4.03	12.6	0	0	0	35.9	109	47.32	1	3.71	116.1	1	1	1	2	1	0	1	1	27
139	0	30	1	22.21	0	1.68	4.57	18.65	0	0	0	24.7	184	41.44	1	2.42	13.3	1	1	1	2	1	1	1	0	19
140	1	49	0	21.41	1	0.95	3.88	13.36	0	0	0	30.4	125	43.62	1	5.08	127.2	1	0	1	1	1	1	1	1	31
141	1	33	0	37.04	1	6.08	4.29	13.92	2	0	0	26.6	62	113.94	1	8.19	5.1	1	1	1	1	1	1	1	0	37
142	0	42	0	28.57	0	1.81	4.44	17.39	0	0	0	27.1	98	81.59	0	0.8	9	1	1	1	0	1	0	1	0	24
143	0	53	1	26.22	0	1.83	4.31	15.34	0	0	0	25.5	108	67.15	1	1.96	52.9	1	1	1	1	1	1	0	0	35
144	0	20	0	23.22	0	3.6	2.23	9.73	3	0	1	21.7	154	55.14	1	8.1	35.8	1	0	1	0	0	0	1	0	36
145	1	44	0	25.73	0	6.39	4.15	16.38	2	0	0	31.6	103	57.09	1	3.63	106.8	1	1	1	1	1	0	1	0	31
146	1	33	0	25.78	0	2.48	4.64	13.23	0	0	0	30.8	58	116.66	1	2.8	57.4	1	1	1	0	0	0	1	0	34
147	0	50	1	25.56	1	4.54	3.23	13.52	0	0	1	24.2	252	24.62	1	1.77	843.2	1	1	1	2	1	0	1	1	16
148	1	62	0	29.41	0	1.65	3.77	13.24	0	0	1	35.7	50	99.93	0	1.82	29.4	1	1	1	0	0	1	0	0	31
149	1	34	0	26.04	0	4.19	4.09	19.38	0	0	0	23.2	76	88.45	1	2.01	134.4	1	1	1	0	0	0	1	0	34
150	0	32	1	24.25	0	2.21	4.46	14.8	0	0	1	24.1	107	78.71	1	9.01	140.2	1	1	1	2	1	1	0	0	17
151	1	71	1	23.88	1	5.39	4.32	16.91	0	0	0	29.8	110	43.62	1	2.63	404.9	1	1	1	0	1	1	1	0	36
152	1	37	0	21.23	1	5.96	3.74	13.52	2	0	0	26.6	91	69.66	0	1.56	273.6	1	1	1	0	1	1	1	0	31
153	1	33	1	22.58	0	1.41	4.7	18.63	0	0	0	24.7	71	96.72	0	0.78	170.7	1	0	1	0	1	1	0	0	25
154	1	55	0	24.09	1	4.65	3.68	12.26	0	0	0	27.8	133	38.8	0	1.13	39.4	1	1	1	1	1	1	0	0	35
155	1	45	0	26.11	0	3.3	4.6	14.47	0	0	1	24.1	60	106.04	0	5.57	436.2	1	0	1	0	0	0	1	0	18
156	0	53	1	22.86	0	1.2	4.05	11.32	0	0	0	22.8	129	54.17	0	0.99	4	1	1	1	1	0	0	1	0	33
157	0	73	1	22.99	1	1.07	3.98	12.43	0	0	1	21.6	90	72.74	0	5.12	2347.4	1	1	1	0	1	0	1	0	25
158	0	53	0	20.44	0	2.06	4.27	13.84	0	0	1	21.9	70	102.42	0	3.57	160.2	1	0	1	0	1	0	1	0	24
159	1	42	0	20.76	0	6.31	2.64	9.66	1	1	1	19.9	55	111.45	0	14.75	35.2	1	0	0	0	0	0	1	0	32
160	0	64	1	21.45	0	0.22	5.39	17.46	4	0	0	27.1	129	50.14	1	0.7	78.9	1	0	0	1	0	0	0	0	32
161	1	32	0	19.1	1	1.95	5.68	18.32	0	0	1	33.4	92	71.2	0	0.7	58.5	1	0	0	1	0	0	1	0	17
162	0	25	0	23.1	0	3.44	2.1	10.79	3	0	1	20.4	109	80.84	0	18.09	193.6	1	0	0	0	0	0	1	0	33
163	1	44	1	20.83	1	5.92	4.16	15.59	2	0	0	22.4	216	23.32	1	5.61	2.7	1	1	1	2	1	0	1	0	32
164	1	41	0	23.53	1	5.75	3.7	11.24	1	0	1	22.7	41	123.62	0	1.07	35.7	1	0	0	0	0	0	1	0	33
165	0	39	1	26.73	0	1.52	4.1	19.72	0	0	0	26.1	143	52.77	1	2.78	18.6	1	0	1	2	0	0	1	0	32
166	1	36	1	22.94	1	1.76	4.09	14.67	0	0	0	22.6	109	56.4	0	0.56	1.2	1	0	0	2	1	1	0	1	31
167	1	45	1	21.03	0	3.19	4.09	13.25	0	0	0	24.3	70	90.44	0	1.87	62.4	1	0	1	0	0	1	1	0	31
168	0	41	1	32.39	0	0.77	5.47	18.31	0	0	0	31.6	62	117.13	0	0.78	10	1	0	0	0	0	1	1	0	28
169	1	27	0	27.34	0	3.03	3.89	15.09	0	0	0	28	70	102.62	1	2.16	972.5	1	0	1	0	0	1	1	0	12
170	1	23	1	26.35	1	2.25	3.72	14.95	0	0	0	28.8	324	16.56	1	5.33	238.9	1	0	0	2	2	0	1	1	11
171	1	51	1	26.9	0	2.13	4.56	18.32	0	0	0	26	69	88.22	0	1.52	10.4	1	0	1	0	0	1	0	0	23
172	1	30	0	24.44	0	3.53	5.08	17.53	0	0	0	27.8	83	81.78	1	1.49	28.2	1	0	1	0	0	1	0	0	22
173	1	51	1	22.04	0	5.32	4.59	14.94	0	0	1	27.6	65	94.83	1	3.13	2.9	1	0	0	0	0	1	1	0	27
174	0	44	1	22.49	0	3.98	5.03	16.39	0	0	0	31.3	80	102.82	0	5.17	12	1	1	1	0	1	1	1	0	12
175	1	32	0	21.51	0	6.04	3.17	9.27	1	0	1	25.6	45	127.72	0	7.6	8.8	1	1	1	0	0	0	1	0	30
176	0	42	1	27.68	0	1.07	5.15	13.05	0	0	0	26.1	87	94.22	0	2.04	231.9	1	1	1	1	1	1	1	0	29
177	1	28	1	29.65	0	2.84	5.04	15.28	0	0	0	21.2	59	120.16	1	1.16	27.2	1	1	1	1	1	1	1	0	14
178	1	38	0	22.03	1	6.71	5.03	15.95	2	0	1	25.9	86	74.06	0	4.238	406.1	1	0	1	2	1	0	1	0	30
179	0	67	1	25.97	0	2.46	4.69	13.03	0	0	0	24.5	92	73.88	0	1.66	3.4	1	0	0	0	0	1	0	0	30
180	1	32	0	20.7	1	4.92	3.78	14.05	0	0	0	26.4	57	118.16	0	0.736	35.5	1	0	1	0	1	0	0	0	30
181	0	57	1	29.4	0	1.55	4.07	16.47	0	0	0	31.8	110.8	63.3	0	0.91	173.9	1	1	1	2	0	1	0	0	16
182	1	30	0	20.7	0	2.22	4.64	14.3	0	0	0	22.2	69	102.25	0	1.458	354.2	1	0	1	0	1	0	1	0	29
183	0	34	0	33.95	0	4.43	3.63	14.75	0	0	1	24.7	112	73.44	0	13.804	82	1	0	1	2	1	1	1	0	29
184	1	54	0	26.93	0	3.38	3.68	11.5	0	0	1	27.9	46	108.64	0	9.101	91.9	1	0	0	0	0	0	1	0	28
185	0	31	0	26.03	0	4.38	2.11	10.1	1	1	1	24.1	155.9	50.28	1	8.12	77.7	1	0	0	0	0	0	1	0	23
186	0	27	0	30.07	0	2.32	5.36	19.31	0	0	0	26.2	71.8	121.67	1	1.071	17.2	1	1	1	0	1	1	0	0	23
187	0	25	0	26.09	0	2.76	4.77	16.44	0	0	0	23.9	62	131.06	0	0.851	24.6	1	0	1	0	1	1	0	0	13
188	1	43	0	18.34	0	1.83	4.46	17.88	0	0	1	23.8	56	110.01	0	1.054	77.8	1	0	1	0	1	0	1	0	17
189	1	26	0	23.01	0	4.8	4.03	14.91	0	0	1	25.9	108	61.18	1	3.427	121.2	1	0	1	1	1	0	1	0	28
190	1	35	0	22.43	0	1.33	3.97	15.06	0	0	0	19.4	112	54.96	1	0.721	8.8	1	0	1	1	1	1	1	0	27
191	1	48	0	24.09	0	0.69	4.13	12.52	0	0	0	28.5	63	100.58	0	2.6	7.8	1	0	0	0	0	1	1	0	26
192	0	28	0	23.15	0	2.96	5.64	14.05	0	0	0	27.3	91	98.46	1	1.482	242.1	1	0	1	0	1	1	0	0	27
193	0	25	0	17.31	0	0.46	3.37	19.79	0	0	0	19.4	100.7	88.97	1	1.59	59.3	1	0	1	0	1	1	0	0	27
194	0	51	1	24.91	0	5.5	4.04	16.2	0	0	0	26.3	135	52	1	2.812	12	1	0	1	1	1	1	0	0	24
195	1	52	1	26.67	0	2.42	3.99	17.18	0	0	0	24.8	57	102.67	0	0.432	44.1	1	1	0	0	0	1	0	0	20
196	1	51	1	26.13	1	2.62	3.66	14.34	0	0	1	24.8	52	106.57	0	1.53	11.2	1	1	1	0	1	1	1	0	22
197	0	41	0	25.61	0	1.52	4.48	13.83	0	0	0	28.5	88	93.58	1	1.679	111.8	1	0	0	0	1	0	1	0	24
198	0	47	1	26.37	0	1.88	4.14	17.32	0	0	0	27.2	88	89.72	1	1.4	26.7	1	0	1	1	1	1	0	0	23
199	1	38	0	18.51	0	3.91	4.16	16.43	0	0	0	29.1	73	90.29	1	1.85	63.8	1	0	1	0	1	1	1	0	23
200	1	70	0	18.49	1	2.35	4.34	15.61	0	0	0	22.8	56	91.01	0	1.75	106.3	1	0	1	0	0	1	1	0	25
201	1	28	0	20.43	0	1.21	4.21	15.07	0	0	0	24.6	48	128.6	0	2.632	94.4	1	0	1	0	1	0	1	0	25
202	1	13	0	24.09	0	3.36	6.87	17.01	0	0	0	21.7	59	133.51	0	2.288	63.9	1	0	0	0	0	0	0	0	13
203	0	69	1	28.7	0	3.34	3.17	12.26	0	0	1	33.6	103	63.55	1	3.118	2.6	0	0	0	0	0	1	1	0	24
204	1	38	0	23.44	0	3.26	4.69	18.15	0	0	0	27.8	66	102	0	0.728	87.3	1	0	1	0	0	1	0	0	24
205	0	45	0	18.62	1	2.79	3.98	13.29	0	0	0	22.9	108	71.03	0	0.962	35.6	1	1	1	1	1	1	1	0	23
206	1	55	1	20.31	0	2.1	4.22	16.65	0	0	0	29	112	47.76	0	1.914	171.2	1	0	0	1	0	0	0	0	17
207	0	44	0	20.21	0	1.45	4.65	16.62	0	0	0	23.1	94	84.61	1	4.452	184	1	0	1	0	1	1	1	0	24
208	1	40	0	28.04	0	1.8	3.91	18.77	0	0	0	28.8	78	82.18	1	1.008	55.6	1	0	1	0	0	1	0	0	25
209	0	40	1	25.14	1	2.93	4.03	15.18	0	0	1	21	250	26.67	1	8.358	26.4	1	0	1	2	2	0	0	1	14
210	1	30	0	24.17	0	2.2	4.73	19.16	0	0	0	31.6	66	107.89	0	1.885	136.9	1	0	1	0	1	0	1	0	15
211	1	63	0	20.16	0	3.45	3.05	15.42	3	0	0	34.6	47	101.27	1	4.59	1.5	1	0	1	0	0	0	1	0	21
212	1	46	1	20.67	0	13.32	3.95	13.28	2	0	0	27.9	129	42.89	1	18.5	0.525	1	0	1	1	0	0	0	0	24
213	1	23	0	19.52	1	1.5	4.24	14.86	0	0	0	30	124	52.87	0	0.256	47.3	1	0	1	1	1	0	0	0	23
214	0	22	0	19.88	0	1.91	5.77	17.64	0	0	0	24.1	78	121.8	1	0.639	124	1	0	1	0	1	1	0	0	21
215	0	39	0	25.01	0	2.54	6.33	17.97	0	0	0	31.5	113.2	70	1	1.292	3.7	1	0	1	0	0	1	0	0	17
216	0	21	0	16.79	0	3.04	4.09	18.8	0	0	0	28.4	85	112.31	1	0.819	862.7	1	1	1	0	1	1	0	0	12
217	0	45	0	22.91	0	1.51	4.75	16.56	0	0	0	27.6	107	71.84	1	1.05	9.9	1	1	1	1	1	0	0	0	12
218	1	32	0	22.15	1	3.65	4.76	17.37	0	0	0	27.5	77	88.3	1	1.136	60.6	1	0	1	0	1	0	1	0	16
219	1	37	0	22.31	0	3.88	4.34	15.52	0	0	0	26.8	62.7	109.29	0	0.85	395.2	1	0	1	0	1	1	0	0	20
220	1	34	0	28.72	0	2.05	4.77	13.24	0	0	0	30.3	54	118.6	1	2.772	25.3	1	1	1	0	0	1	1	0	15
221	1	33	0	22.03	0	7.43	4.03	16.32	2	0	1	26.9	64	109.65	0	4.8	176.9	1	1	1	0	1	1	1	0	18
222	0	52	0	18.81	0	2.1	4.85	18.73	0	0	0	22.5	65	106.33	0	1.196	49	1	1	1	0	1	0	0	0	13
223	0	39	1	24.91	0	1.4	5.19	17.23	0	0	0	25.7	99	82.31	0	2.97	58	1	1	1	2	1	1	1	0	12
